# Supplementary material for: Pathogenome comparison and global phylogeny of Escherichia coli ST1485 strains
Source: Sci Rep. 2022 Nov 2;12:18495. doi: 10.1038/s41598-022-20342-0 (PMC9630279; doi:10.1038/s41598-022-20342-0)
Supplement: Supplementary file 1 — Supplementary Information. [file 41598_2022_20342_MOESM1_ESM.xlsx]

## Sheet: Table 1
Supplementary Table 1.	Metadata for E. coli strains retrieved from the public databases
Metada retrived from Enterobase
Strain Name	Uberstrain	Data Source(Accession No.;Sequencing Platform;Sequencing Library;Insert Size;Experiment;Status)	Source Niche	Source Type	Source Details	Collection Year	Continent	Country	Region	Lab Contact	Bio Project ID	Project ID	Sample ID	Secondary Sample ID	Date Entered	Release Date	Barcode
119	ESC_RA1224AA	SRR11593184;ILLUMINA;Paired;;SRX8160094	Environment	Water/River	ditch water	2014	Europe	Netherlands		Wageningen University & Research	PRJNA624229	SRP257998	SAMN14572074	SRS6521863	2020-04-28	2020-04-23	ESC_RA1224AA
120	ESC_RA1223AA	SRR11593183;ILLUMINA;Paired;;SRX8160095	Environment	Water/River	ditch water	2014	Europe	Netherlands		Wageningen University & Research	PRJNA624229	SRP257998	SAMN14572075	SRS6521864	2020-04-28	2020-04-23	ESC_RA1223AA
260022	ESC_FA0669AA	SRR4787332;ILLUMINA;Paired;;SRX2317535	Human	Human	Human; Homo sapiens	2016	Europe	United Kingdom		Public Health England	PRJNA315192	SRP071789	SAMN05965614	SRS1774151	2016-11-03	2016-11-02	ESC_FA0669AA
364151	ESC_JA1890AA	SRR7276999;ILLUMINA;Paired;;SRX4180800	Human	Human	human; Homo sapiens	2017	Europe	United Kingdom		Public Health England	PRJNA248792	SRP042645	SAMN09380330	SRS3392329	2018-06-08	2018-06-08	ESC_JA1890AA
20151021	ESC_GA9943AA	ERR2060039;ILLUMINA;Paired;300;ERX2119096	Poultry	Avian	Chicken; Feces		Asia	Vietnam		academisch medisch centrum	PRJEB21997	ERP024314	SAMEA104188687	ERS1847705	2017-08-22	2017-08-22	ESC_GA9943AA
101403016	ESC_VA3529AA	ERR4843238;ILLUMINA;Paired;300;ERX4713024	Poultry	Poultry	Gallus gallus; poultry	2015	Europe	Netherlands		Centre for Genomic Epidemiology, National Food Institute, Technical University of Denmark (DTU), Denmark	PRJEB41365	ERP125130	SAMEA7577590	ERS5335930	2021-05-13	2021-05-11	ESC_VA3529AA
103003012	ESC_VA3483AA	ERR4843284;ILLUMINA;Paired;300;ERX4713070	Poultry	Poultry	Gallus gallus; poultry	2015	Europe	Netherlands		Centre for Genomic Epidemiology, National Food Institute, Technical University of Denmark (DTU), Denmark	PRJEB41365	ERP125130	SAMEA7577636	ERS5335976	2021-05-13	2021-05-11	ESC_VA3483AA
14S04140-2	ESC_KA8674AA	ERR2987565;ILLUMINA;Paired;250;ERX2989980	Livestock	Bovine	bos taurus; feces	2014	Europe	Netherlands		UTRECHT UNIVERSITY	PRJEB30024	ERP112393	SAMEA5164742	ERS2972464	2019-01-02	2019-01-02	ESC_KA8674AA
14S04216-1	ESC_KA8665AA	ERR2987574;ILLUMINA;Paired;250;ERX2989989	Livestock	Bovine	bos taurus; feces	2014	Europe	Netherlands		UTRECHT UNIVERSITY	PRJEB30024	ERP112393	SAMEA5164743	ERS2972465	2019-01-02	2019-01-02	ESC_KA8665AA
1604727-ESBL	ESC_FA4944AA	traces-0dyeyDF;ILLUMINA;Paired;;NA	Food	Avian	Chicken drumsticl	2016	Europe	Luxembourg		Laboratoire National de Santï¿½					2016-12-13	2017-06-17	ESC_FA4944AA
20MD12GT08	ESC_TA8750AA	SRR13426699;ILLUMINA;Paired;;SRX9841784	Poultry	Poultry	ground turkey	2020		United States	Maryland	PulseNet Next Generation Subtyping Methods Unit	PRJNA292663	SRP161673	SAMN17306580	SRS8023864	2021-01-14	2021-01-13	ESC_TA8750AA
20-MO00076-0	ESC_UA4465AA	SRR13848077;ILLUMINA;Paired;;SRX10229596	Environment	Poultry	Process water/wastewater (poultry slaughterhouse)	2020	Europe	Germany		German Federal Institute for Risk Assessment	PRJNA706398	SRP309131	SAMN18128810	SRS8371797	2021-03-09	2021-03-03	ESC_UA4465AA
24.1-R1	ESC_EA4736AA	SRR4067430;ILLUMINA;Paired;;SRX2054662	Human	Human	Homo sapiens; human faeces	2012	Oceania	Australia	New South Wales	University of Melbourne	PRJNA335932	SRP082992	SAMN05567371	SRS1646734	2016-09-02	2016-09-01	ESC_EA4736AA
2835-26	ESC_RA1258AA	ERR3929112;ILLUMINA;Paired;400;ERX3936719	Poultry	Poultry	Gallus gallus domesticus; Poultry	2016	Europe	Italy		Department of Food and Agricultural Sciences, Alma Mater Studiorum - University of Bologna	PRJEB36793	ERP120024	SAMEA6563086	ERS4327432	2020-04-28	2020-04-18	ESC_RA1258AA
301ESBA	ESC_JA8609AA	SRR7724609;ILLUMINA;Paired;;SRX4581307	Wild Animal	Avian	Seagull; Chroicocephalus; ESBA	2017	Oceania	Australia	Tasmania	Murdoch University	PRJNA486855	SRP158447	SAMN09866850	SRS3695633	2018-08-21	2018-08-20	ESC_JA8609AA
588CREB	ESC_JA8617AA	SRR7724617;ILLUMINA;Paired;;SRX4581299	Wild Animal	Avian	Seagull; Chroicocephalus; CREB	2017	Oceania	Australia	Victoria	Murdoch University	PRJNA486855	SRP158447	SAMN09867000	SRS3695627	2018-08-21	2018-08-20	ESC_JA8617AA
A DUS F-11	ESC_RA3079AA	SRR8737923;ILLUMINA;Paired;;SRX5530889	Environment	Water/River	Airplane; raw sewage	2017	Europe	Germany		University of Technology Sydney	PRJNA526980	SRP188610	SAMN11125207	SRS4497176	2020-05-01	2020-04-06	ESC_RA3079AA
A F F-6	ESC_RA3211AA	SRR8738055;ILLUMINA;Paired;;SRX5530757	Environment	Water/River	Airplane; raw sewage	2016	Europe	Germany		University of Technology Sydney	PRJNA526980	SRP188610	SAMN11124968	SRS4497044	2020-05-01	2020-04-06	ESC_RA3211AA
AC12076	ESC_IA3106AA	traces-0CyyuvI;ILLUMINA;Paired;;NA	Poultry	Poultry	BROILER	2017	Europe	Germany		miki@sund.ku.dk					2018-02-02	2018-08-07	ESC_IA3106AA
AC12187	ESC_IA3111AA	traces-0EVXkuC;ILLUMINA;Paired;;NA	Poultry	Poultry	BROILER	2017	Europe	Germany		miki@sund.ku.dk					2018-02-02	2018-08-07	ESC_IA3111AA
AG19-0146	ESC_MA5777AA	SRR9050396;ILLUMINA;Paired;500;SRX5826811	Companion Animal	Canine	Feces (Canine lupus familiaris)	2019	North America	United States	Ohio	FDA Center for Food Safety and Applied Nutrition	PRJNA338676	SRP083292	SAMN11637045	SRS4754631	2019-05-14	2019-05-13	ESC_MA5777AA
ampC_0022	ESC_RA5300AA	SRR11871316;ILLUMINA;Paired;;SRX8420887	Human	Human	Homo sapiens; urine	2015	Europe	Netherlands		Radboudumc	PRJNA592140	SRP265205	SAMN15052506	SRS6732354	2020-05-29	2020-05-29	ESC_RA5300AA
ampC_0030	ESC_RA5292AA	SRR11871308;ILLUMINA;Paired;;SRX8420895	Human	Human	Homo sapiens; urine	2015	Europe	Netherlands		Radboudumc	PRJNA592140	SRP265205	SAMN15052514	SRS6732362	2020-05-29	2020-05-29	ESC_RA5292AA
ampC_0104	ESC_RA5241AA	SRR11871257;ILLUMINA;Paired;;SRX8420946	Poultry	Poultry	Gallus gallus domesticus	2017	Europe	Netherlands		Radboudumc	PRJNA592140	SRP265205	SAMN15052587	SRS6732413	2020-05-29	2020-05-29	ESC_RA5241AA
B DD F-23	ESC_RA3036AA	SRR8737880;ILLUMINA;Paired;;SRX5530932	Environment	Water/River	Airplane; raw sewage	2016	Europe	Germany		University of Technology Sydney	PRJNA526980	SRP188610	SAMN11125003	SRS4497219	2020-05-01	2020-04-06	ESC_RA3036AA
B DD F-4	ESC_RA3042AA	SRR8737886;ILLUMINA;Paired;;SRX5530926	Environment	Water/River	Airplane; raw sewage	2016	Europe	Germany		University of Technology Sydney	PRJNA526980	SRP188610	SAMN11125005	SRS4497213	2020-05-01	2020-04-06	ESC_RA3042AA
CFSAN061771	ESC_GA6963AA	GCA_003400045;Complete Genome;;;,SRR5688554;ILLUMINA;Paired;;SRX2923120	Food	Dairy	Raw milk cheese	2016	Africa	Egypt		FDA/CFSAN	PRJNA230969	SRP058582	SAMN06909729	SRS2288781	2017-06-16	2017-06-15	ESC_GA6963AA
CVL138	ESC_RA6125AA	ERR4210262;ILLUMINA;Paired;300;ERX4171290	Human	Human	Homo sapiens; urine	2019	Europe	France		CHU Clermont-ferrand	PRJEB38235	ERP121635	SAMEA6921711	ERS4631630	2020-06-10	2020-06-09	ESC_RA6125AA
CVM N17EC0616	ESC_KA4020AA	SRR10096472;PACBIO_SMRT;Single;;SRX6828652,GCA_003769125;Complete Genome;;;,SRR8095821;ILLUMINA;Paired;;SRX4922481	Poultry	Avian	Chicken Legs	2017	North America	United States	Colorado	FDA-CVM	PRJNA292663	SRP161673	SAMN10221255	SRS3967805	2018-10-23	2018-10-23	ESC_KA4020AA
CVM N19EC1210	ESC_SA3798AA	SRR12705053;ILLUMINA;Paired;;SRX9184031	Poultry	Poultry	Chicken Whole - cut in lab	2019		United States	California	FDA-CVM	PRJNA292663	SRP161673	SAMN16245270	SRS7420859	2020-09-30	2020-09-24	ESC_SA3798AA
CVM N20EC4096	ESC_VA5550AA	SRR14679037;ILLUMINA;Paired;;SRX11017511	Poultry	Poultry	ground turkey	2020	North America	United States	Pennsylvania	FDA-CVM	PRJNA292663	SRP161673	SAMN19233660	SRS9089823	2021-05-29	2021-05-28	ESC_VA5550AA
DF379	ESC_OA4042AA	SRR10233437;ILLUMINA;Paired;;SRX6952683	Wild Animal	Avian	Vultur gryphus; animal	2019	Unresolved			University of Sao Paulo	PRJNA575914	SRP224408	SAMN12916088	SRS5480218	2019-10-06	2019-10-04	ESC_OA4042AA
E4120096_2014	ESC_UA5534AA	ERR5355773;ILLUMINA;Paired;500;ERX5143808	Human	Human	Homo sapiens	2014	Oceania	Australia		THE UNIVERSITY OF MELBOURNE	PRJEB42922	ERP126848	SAMEA8101085	ERS5788166	2021-03-20	2021-03-17	ESC_UA5534AA
Ec4	ESC_UA3653AA	SRR13514132;ILLUMINA;Paired;;SRX9925453	Poultry	Poultry	broiler, faeces	2013	Europe	Hungary		University of Muenster	PRJNA694299	SRP302967	SAMN17516117	SRS8101921	2021-03-01	2021-02-07	ESC_UA3653AA
ECOL-20-VL-OH-WA-0028	ESC_WA1064AA	SRR15128225;ILLUMINA;Paired;;SRX11436971	Companion Animal	Canine	Urine (Canis lupus familiaris)	2020		United States	Idaho	Vet-LIRN Project: Ohio Department of Agriculture | Animal Disease Diagnostic Laboratory	PRJNA318589	SRP115288	SAMN20200283	SRS9479792	2021-07-14	2021-07-13	ESC_WA1064AA
ECOL-20-VL-SD-OK-0034	ESC_XA1040AA	SRR16250112;ILLUMINA;Paired;;SRX12529713	Wild Animal	ND/Others	feces	2020		United States	Oklahoma	Vet-LIRN Project: SDSU Veterinary & Biomedical Sciences/ DOH South Dakota	PRJNA318591	SRP125339	SAMN22137297	SRS10489673	2021-10-13	2021-10-08	ESC_XA1040AA
ECOL-21-VL-OH-WA-0001	ESC_ZA1816AA	SRR18889133;ILLUMINA;Paired;;SRX14967706	Companion Animal	Canine	urine (Canis lupus familiaris)	2021		United States	Ohio	Vet-LIRN Project: Ohio Department of Agriculture | Animal Disease Diagnostic Laboratory	PRJNA318589	SRP115288	SAMN27738905	SRS12718143	2022-04-22	2022-04-22	ESC_ZA1816AA
EF303	ESC_HA9757AA	ERR4426160;ILLUMINA;Paired;;ERX4366718,traces-0rAhKMl;ILLUMINA;Paired;;NA	Human	Human		2013	Europe	Sweden	Stockholm	Dept of Laboratory Medicine, Karolinska Institutet, Stockholm, Sweden	PRJEB39739	ERP123295	SAMEA7160565	ERS4921023	2019-04-11	2019-04-11	ESC_HA9757AA
FSIS11808976	ESC_IA7822AA	SRR7095772;ILLUMINA;Paired;300;SRX4024183	Poultry	Poultry	Animal-Turkey-Young Turkey	2018	North America	United States	South Carolina	United States Department of Agriculture, Food Safety and Inspection Service	PRJNA292667	SRP066916	SAMN09013470	SRS3244590	2018-05-03	2018-05-03	ESC_IA7822AA
FSIS12106091	ESC_XA2032AA	SRR16572033;ILLUMINA;Paired;;SRX12774027	Poultry	Poultry	Animal-Chicken-Young Chicken (cecal)	2021		United States	Texas	United States Department of Agriculture, Food Safety and Inspection Service	PRJNA292667	SRP066916	SAMN22565553	SRS10719638	2021-10-26	2021-10-26	ESC_XA2032AA
FSIS12107454	ESC_YA5942AA	SRR18017682;ILLUMINA;Paired;;SRX14171902	Livestock	Bovine	Animal-Cattle-Beef Cow (cecal)	2021		United States	New York	United States Department of Agriculture, Food Safety and Inspection Service	PRJNA292667	SRP066916	SAMN25941424	SRS11995873	2022-02-15	2022-02-14	ESC_YA5942AA
FSIS12209249	ESC_YA8499AA	SRR18217920;ILLUMINA;Paired;;SRX14364339	Poultry	Poultry	Animal-Turkey-Young Turkey (cecal)	2022		United States	Minnesota	United States Department of Agriculture, Food Safety and Inspection Service	PRJNA292667	SRP066916	SAMN26422973	SRS12177638	2022-03-14	2022-03-04	ESC_YA8499AA
FSIS12211495	ESC_ZA3532AA	SRR19171821;ILLUMINA;Paired;;SRX15237347	Aquatic Animal	Fish	Product-Raw-Intact-Siluriformes, Ictaluridae (Catfish)	2022		United States	Maryland	United States Department of Agriculture, Food Safety and Inspection Service	PRJNA292667	SRP066916	SAMN28195044	SRS12970511	2022-05-12	2022-05-11	ESC_ZA3532AA
I DD RUB-3	ESC_RA3132AA	SRR8737976;ILLUMINA;Paired;;SRX5530836	Environment	Water/River	WWTP; raw sewage	2017	Europe	Germany		University of Technology Sydney	PRJNA526980	SRP188610	SAMN11125102	SRS4497123	2020-05-01	2020-04-06	ESC_RA3132AA
INT007782	ESC_MA8195AA	ERR3328987;ILLUMINA;Paired;350;ERX3353702	Wild Animal	Rodent	rodent	2016	Africa	Kenya		University of Edinburgh	PRJEB32607	ERP115308	SAMEA5611206	ERS3415395	2019-05-30	2019-05-20	ESC_MA8195AA
J DD Zu-12	ESC_RA3128AA	SRR8737972;ILLUMINA;Paired;;SRX5530840	Environment	Water/River	WWTP; raw sewage	2017	Europe	Germany		University of Technology Sydney	PRJNA526980	SRP188610	SAMN11125108	SRS4497126	2020-05-01	2020-04-06	ESC_RA3128AA
KCJB41	ESC_CA7456AA	SRR3191415;ILLUMINA;Paired;500;SRX1602733	Wild Animal	Avian	Avian; Bird-Feces	2016	North America	United States	Florida	FDA Center for Food Safety and Applied Nutrition	PRJNA298331	SRP064902	SAMN04510564	SRS1312624	2016-02-27	2015-01-01	ESC_CA7456AA
KCJB42	ESC_CA7460AA	SRR3191411;ILLUMINA;Paired;500;SRX1602729	Wild Animal	Avian	Avian; Bird-Feces	2016	North America	United States	Florida	FDA Center for Food Safety and Applied Nutrition	PRJNA298331	SRP064902	SAMN04510565	SRS1312616	2016-02-27	2015-01-01	ESC_CA7460AA
KCJB43	ESC_CA7459AA	SRR3191412;ILLUMINA;Paired;500;SRX1602730	Wild Animal	Avian	Avian; Bird-Feces	2016	North America	United States	Florida	FDA Center for Food Safety and Applied Nutrition	PRJNA298331	SRP064902	SAMN04510566	SRS1312615	2016-02-27	2015-01-01	ESC_CA7459AA
KCJB44	ESC_CA7455AA	SRR3191416;ILLUMINA;Paired;500;SRX1602734	Wild Animal	Avian	Avian; Bird-Feces	2016	North America	United States	Florida	FDA Center for Food Safety and Applied Nutrition	PRJNA298331	SRP064902	SAMN04510567	SRS1312623	2016-02-27	2015-01-01	ESC_CA7455AA
LREC_189	ESC_SA5766AA	SRR9887837;ILLUMINA;Paired;;SRX6640291	Poultry	Poultry	chicken	2016	Europe	Spain		Universidade de Santiago de Compostela	PRJNA558228	SRP217108	SAMN12430126	SRS5197383	2020-10-01	2020-08-01	ESC_SA5766AA
LREC_191	ESC_SA5764AA	SRR9887835;ILLUMINA;Paired;;SRX6640293	Poultry	Poultry	chicken	2017	Europe	Spain		Universidade de Santiago de Compostela	PRJNA558228	SRP217108	SAMN12430128	SRS5197385	2020-10-01	2020-08-01	ESC_SA5764AA
LREC_192	ESC_SA5763AA	SRR9887834;ILLUMINA;Paired;;SRX6640294	Poultry	Poultry	chicken	2017	Europe	Spain		Universidade de Santiago de Compostela	PRJNA558228	SRP217108	SAMN12430129	SRS5197386	2020-10-01	2020-08-01	ESC_SA5763AA
LREC_194	ESC_SA5761AA	SRR9887832;ILLUMINA;Paired;;SRX6640296	Poultry	Poultry	chicken	2017	Europe	Spain		Universidade de Santiago de Compostela	PRJNA558228	SRP217108	SAMN12430131	SRS5197388	2020-10-01	2020-08-01	ESC_SA5761AA
LREC_200	ESC_SA5776AA	SRR9887847;ILLUMINA;Paired;;SRX6640281	Poultry	Poultry	chicken	2016	Europe	Spain		Universidade de Santiago de Compostela	PRJNA558228	SRP217108	SAMN12430137	SRS5197373	2020-10-01	2020-08-01	ESC_SA5776AA
LREC_201	ESC_SA5771AA	SRR9887842;ILLUMINA;Paired;;SRX6640286	Poultry	Poultry	chicken	2016	Europe	Spain		Universidade de Santiago de Compostela	PRJNA558228	SRP217108	SAMN12430138	SRS5197378	2020-10-01	2020-08-01	ESC_SA5771AA
LREC_212	ESC_SA5803AA	SRR9887874;ILLUMINA;Paired;;SRX6640254	Poultry	Poultry	turkey	2017	Europe	Spain		Universidade de Santiago de Compostela	PRJNA558228	SRP217108	SAMN12430149	SRS5197346	2020-10-01	2020-08-01	ESC_SA5803AA
LREC_213	ESC_SA5804AA	SRR9887875;ILLUMINA;Paired;;SRX6640253	Poultry	Poultry	turkey	2017	Europe	Spain		Universidade de Santiago de Compostela	PRJNA558228	SRP217108	SAMN12430150	SRS5197345	2020-10-01	2020-08-01	ESC_SA5804AA
LREC_224	ESC_SA5778AA	SRR9887849;ILLUMINA;Paired;;SRX6640279	Poultry	Poultry	turkey	2017	Europe	Spain		Universidade de Santiago de Compostela	PRJNA558228	SRP217108	SAMN12430161	SRS5197371	2020-10-01	2020-08-01	ESC_SA5778AA
LREC_228	ESC_SA5791AA	SRR9887862;ILLUMINA;Paired;;SRX6640266	Poultry	Poultry	turkey	2016	Europe	Spain		Universidade de Santiago de Compostela	PRJNA558228	SRP217108	SAMN12430165	SRS5197358	2020-10-01	2020-08-01	ESC_SA5791AA
LREC_231	ESC_SA5794AA	SRR9887865;ILLUMINA;Paired;;SRX6640263	Human	Human	human	2017	Europe	Spain		Universidade de Santiago de Compostela	PRJNA558228	SRP217108	SAMN12430168	SRS5197355	2020-10-01	2020-08-01	ESC_SA5794AA
M115A	ESC_KA8409AA	SRR8360151;ILLUMINA;Paired;500;SRX5170843	Human	Human	Homo sapiens; stool	2017	Asia	Sri Lanka		FDA Center for Food Safety and Applied Nutrition	PRJNA293225	SRP103093	SAMN10506450	SRS4178477	2018-12-21	2018-12-20	ESC_KA8409AA
M121	ESC_KA8397AA	SRR8360263;ILLUMINA;Paired;500;SRX5170955	Human	Human	Homo sapiens; stool	2017	Asia	Sri Lanka		FDA Center for Food Safety and Applied Nutrition	PRJNA293225	SRP103093	SAMN10506424	SRS4178587	2018-12-21	2018-12-20	ESC_KA8397AA
M121A	ESC_KA8416AA	SRR8360139;ILLUMINA;Paired;500;SRX5170831	Human	Human	Homo sapiens; stool	2017	Asia	Sri Lanka		FDA Center for Food Safety and Applied Nutrition	PRJNA293225	SRP103093	SAMN10506422	SRS4178465	2018-12-21	2018-12-20	ESC_KA8416AA
M130X	ESC_KA8407AA	SRR8360227;ILLUMINA;Paired;500;SRX5170919	Human	Human	Homo sapiens; stool	2017	Asia	Sri Lanka		FDA Center for Food Safety and Applied Nutrition	PRJNA293225	SRP103093	SAMN10506439	SRS4178553	2018-12-21	2018-12-20	ESC_KA8407AA
M160133	ESC_KA7310AA	GCF_002214205;Complete Genome;;;	Human	Human	Homo sapiens; urine	2016	North America	United States	New York	New York Medical College	PRJNA224116		SAMN07273977		2018-12-04	2017-07-03	ESC_KA7310AA
M28CTX1	ESC_TA1387AA	traces-0svfBRe;ILLUMINA;Paired;;NA	Poultry	Poultry	F M6	2018	Asia	Lebanon	Mount Lebanon	Benoit Doublet					2020-11-02	2020-11-02	ESC_TA1387AA
MA_120	ESC_OA2006AA	SRR10140527;ILLUMINA;Paired;500;SRX6868464	Poultry	Avian	Poultry Litter	2019	Africa	Nigeria		FDA Center for Food Safety and Applied Nutrition	PRJNA293225	SRP103093	SAMN12784263	SRS5405858	2019-09-20	2019-09-19	ESC_OA2006AA
ME160675	ESC_GA5771AA	ERR1990253;ILLUMINA;Paired;500;ERX2050147	Human	Human	Homo sapiens; Human	2016	Europe	Ireland		Saolta	PRJEB19435	ERP021471	SAMEA104091834	ERS1755727	2017-05-24	2017-05-24	ESC_GA5771AA
MER-90	ESC_GA9523AA	SRR5936487;ILLUMINA;Paired;;SRX3096470	Human	Human	blood; Homo sapiens; Age: 77; male; Blood	2015	Asia	Singapore		University of Queensland	PRJNA398288	SRP115500	SAMN07510255	SRS2433252	2017-08-16	2017-08-15	ESC_GA9523AA
NC_STEC162	ESC_GA6741AA	SRR5649994;ILLUMINA;Paired;500;SRX2887040	Poultry	Avian	Chicken house 1 Front outside	2015	North America	United States	Tennessee	FDA Center for Food Safety and Applied Nutrition	PRJNA293225	SRP103093	SAMN06645891	SRS2255065	2017-06-15	2017-06-07	ESC_GA6741AA
P39.3	ESC_RA6037AA	traces-0ixnJzT;ILLUMINA;Paired;;NA	Food	Swine		2019	South America	Brazil	ParanÃ¡	State University of Londrina					2020-06-10	2020-06-10	ESC_RA6037AA
PNUSAE068782	ESC_UA5103AA	SRR13995193;ILLUMINA;Paired;;SRX10372626	Poultry	Poultry	Chicken ceca	2016		United States	South Carolina	PulseNet Next Generation Subtyping Methods Unit	PRJNA670174	SRP308333	SAMN18347608	SRS8487413	2021-03-20	2021-03-18	ESC_UA5103AA
PNUSAE076599	ESC_WA0578AA	SRR15102815;ILLUMINA;Paired;;SRX11412440	Poultry	Poultry	Chicken ceca	2021		United States	South Carolina	PulseNet Next Generation Subtyping Methods Unit	PRJNA670174	SRP308333	SAMN20173641	SRS9455974	2021-07-13	2021-07-12	ESC_WA0578AA
PP743	ESC_YA2998AA	SRR17680907;ILLUMINA;Paired;;SRX13844415	Poultry	Poultry	Commercial Turkey	2018	North America	United States		University of Minnesota	PRJNA799011	SRP355984	SAMN25142809	SRS11721551	2022-01-25	2022-01-20	ESC_YA2998AA
PSU-3943	ESC_WA4157AA	SRR15670942;ILLUMINA;Paired;;SRX11967501	Poultry	Poultry	Chicken, (Avian); Abdomen	2019		United States	California	GenomeTrakr Project: Michigan Department of Agriculture and Rural Development | Geagley Laboratory	PRJNA357722	SRP101500	SAMN18875283	SRS9976491	2021-09-01	2021-08-30	ESC_WA4157AA
R3-EC181	ESC_VA2487AA	SRR11146145;ILLUMINA;Paired;;SRX7782429	Human	Human	Homo sapiens	2018	Asia	China	Beijing	Beijing Institute of Microbiology and Epidemiology, Beijing, China	PRJNA608078	SRP250363	SAMN14163462	SRS6199105	2021-05-01	2021-03-31	ESC_VA2487AA
S.18.21.Ec	ESC_ZA0802AA	ERR8288589;ILLUMINA;Paired;;ERX7855981	Human	Human	Homo sapiens; hospital	2021	Europe	Germany		UNIVERSITY HOSPITAL JENA	PRJEB50554	ERP135146	SAMEA12790348	ERS10395691	2022-04-09	2022-04-04	ESC_ZA0802AA
U3417eb	ESC_SA0524AA	traces-0OQxvVB;ILLUMINA;Paired;;NA	Human	Human	Urocultivo	2019	South America	Ecuador	Pichincha	UNIETAR					2020-08-07	2020-08-07	ESC_SA0524AA
Metada for strains retrived from Patric
Strain Name	Genome ID	Completion Date	BioProject Accession	BioSample Accession	Assembly Accession	GenBank Accessions	Sequencing Platform	Assembly Method	Isolation Source	Collection Date	Collection Year	Isolation Country	Geographic Group	Host Name	Host Common Name
LD67-1	562.66852	2020-09-14T00:00:00Z	PRJNA661386	SAMN16056871	GCA_014622725.1	CP061185,CP061187,CP061188,CP061186	Illumina HiSeq; Oxford Nanopore MinION	Unicycler v. 0.4.4	feces	Aug-2018	2018	China	Asia
NIFDS_EC2017_2	562.59186	1900-01-01T00:00:00Z	PRJNA599028	SAMN13738066		WVUZ00000000	Illumina MiSeq	SPAdes v. 3.13.0	Chicken meat	2017-02	2017	South Korea	Asia
YH17143	562.28338	2018-02-25T00:00:00Z	PRJNA434044	SAMN08534268	GCA_002941685.1	PTNO00000000	Illumina Miseq	SOAPdenove v. 2016		2016	2016	China	Asia	Chicken, Gallus gallus	Chicken
YH17174	562.28344	2018-02-25T00:00:00Z	PRJNA434044	SAMN08534298	GCA_002941795.1	PTMO00000000	Illumina Miseq	SOAPdenove v. 2016		2016	2016	China	Asia	Chicken, Gallus gallus	Chicken
3468	562.30482	2018-07-09T00:00:00Z	PRJNA400107	SAMN08148367	GCA_003291185.1	PJHK00000000	Illumina HiSeq	SPAdes v. 3.9.0	feces	Sep-2016	2016	China	Asia	Human, Homo sapiens	Human
5950	562.17628	2017-06-14T00:00:00Z	PRJNA387025	SAMN07137393	GCA_002193245.1	NHPY00000000	Illumina MiSeq	SPAdes v. 3.7.12	manure	2015	2015	Canada	North America	Bos taurus	Cow
